# Supplementary material for: Deguelin suppresses non-small cell lung cancer by inhibiting EGFR signaling and promoting GSK3β/FBW7-mediated Mcl-1 destabilization
Source: Cell Death Dis. 2020 Feb 21;11(2):143. doi: 10.1038/s41419-020-2344-0 (PMC7035355; doi:10.1038/s41419-020-2344-0)
Supplement: Supplementary file 7 — Supplementary Table 1 [file 41419_2020_2344_MOESM7_ESM.xlsx]

## Sheet: Sheet1
Name	Replicate A	Replicate B
DMSO	100	100
Apigenin	96	97
Cytisine	101	104
Icariin	96	92
Neohesperidin	101	95
Salicin	92	96
Tangeretin	95	93
(-)-Epigallocatechin Gallate	95	92
Arbutin	101	103
Bilobalide	92	95
Gossypol	89	93
Nobiletin	95	88
Phloretin	93	89
Sclareol	97	103
Tanshinone I	103	101
Artesunate	95	98
Caffeic Acid	98	104
Gramine	95	95
Kaempferol	97	92
Phlorizin	94	93
Sclareolide	94	93
Tanshinone IIA	86	92
Emodin	97	95
Kinetin	101	95
Myricetin	98	94
Oridonin	95	93
Piperine	84	89
Taxifolin (Dihydroquercetin)	94	91
Azomycin	95	91
Chrysin	97	103
Enoxolone	101	105
Hesperetin	96	93
Myricitrin	94	94
butein	97	95
Hesperidin	97	94
Limonin	106	107
Osthole	98	96
Quercetin Dihydrate	94	97
Silymarin	95	97
Troxerutin	91	93
Rutaecarpine	94	91
Oxymatrine	96	97
Sinomenine	98	92
Naringin	102	107
Luteolin	101	93
Honokiol	93	98
Formononetin	97	93
deguelin	76	69
Baicalin	91	94
Laetrile	95	91
Andrographolide	101	103
Cyclosporin A	95	92
Bergenin	105	104
Magnolol	91	93
Paeonol	96	97
Rutin	93	94
Synephrine	98	103
Vanillylacetone	89	94
Xanthone	92	91
Gastrodin	106	102
Quercetin	92	105
Isoliquiritigenin	96	92
Piperlongumine	86	89
Sesamin	108	111
Guanosine	97	96
Hordenine	101	97
Sorbitol	93	94
Licochalcone A	97	94
Aloin	94	103
Indirubin	95	94
Naringenin	92	96
Curcumol	102	95
Vanillin	94	87
Oleuropein	91	99
Salidroside	94	95
Xanthohumol	93	87
Apocynin	95	96
Diosmetin	94	95
Dihydromyricetin	95	93
Triptolide	97	93
